# Supplementary material for: Exploring the Antibacterial Potency of Cymbopogon Essential Oils: Liposome Encapsulation and Phytochemical Insights
Source: Antibiotics (Basel). 2025 May 15;14(5):510. doi: 10.3390/antibiotics14050510 (PMC12108311; doi:10.3390/antibiotics14050510)
Supplement: Supplementary file 1 [file antibiotics-14-00510-s001.zip]

Archive with 1 entries (1 files):
- antibiotics-3590738-supplementary.pdf
